# Supplementary material for: Dimensions of Cellulose Nanocrystals from Cotton and Bacterial Cellulose: Comparison of Microscopy and Scattering Techniques
Source: Nanomaterials (Basel). 2024 Feb 29;14(5):455. doi: 10.3390/nano14050455 (PMC10934643; doi:10.3390/nano14050455)
Supplement: Supplementary file 1 [file nanomaterials-14-00455-s001.zip]

Archive with 1 entries (1 files):
- nanomaterials-2876660-supplementary.pdf
